# Supplementary material for: Adaptive and non-adaptive models of depression: A comparison using register data on antidepressant medication during divorce
Source: PLoS One. 2017 Jun 14;12(6):e0179495. doi: 10.1371/journal.pone.0179495 (PMC5470737; doi:10.1371/journal.pone.0179495)
Supplement: S1 Dataset — (CSV) [file pone.0179495.s002.csv]

tstep	month	Divorced	nonDivorced	DivMen	DivWom	nonDivMen	nonDivWom	DivMen20_40	DivMen30_50	DivMen40_60	DivMen50_70	DivWom20_40	DivWom30_50	DivWom40_60	DivWom50_70	SSRId	SSRInd	TCAd	TCAnd
1	-60	0.0128713878713879	0.0189251702622824	0.00780487804878049	0.0183925154156921	0.014415900140747	0.0234732359225111	0.00535279805352798	0.0209252489600403	0.0612452720395694	0.0568181818181818	0.0100806451612903	0.0365745995711943	0.0882649630127774	0.0812567713976165	0.00790475261052015	0.0173651694773752	0.00297384763404181	0.00705460010018367
2	-57	0.0140937232596769	0.0193249475292337	0.00782608695652174	0.0209099506146895	0.0145367434851221	0.0241543469220952	0.00701320132013201	0.0294583465315173	0.0689393939393939	0.0330474796067768	0.0155403478756772	0.0516370439663237	0.104550379198267	0.055981458370476	0.00958095422432982	0.0177408582401069	0.00283706516520449	0.00688762731674737
3	-54	0.0151522703484025	0.0194141835263211	0.00977292325380857	0.0209848327446499	0.0144798760289455	0.0243909433745824	0.0097053726169844	0.0327935222672065	0.034511608450115	0.0402739090064995	0.0263101604278075	0.0722320899940793	0.0481369228026386	0.0648252536640361	0.00960199721542081	0.0184504925697111	0.00313807531380753	0.00672065453331107
4	-51	0.0164071738273551	0.0214737503390968	0.0109056424845899	0.0223566813660137	0.016292526194572	0.0266995511836992	0.0119574844995571	0.0158093965709196	0.0443361188486537	0.0477160314227524	0.0406779661016949	0.0276734532516308	0.0631341600901917	0.0773369199731002	0.0105193012518444	0.0219151778260144	0.00352066762289738	0.0076807480380698
5	-48	0.0184589908435613	0.0225445823041448	0.0121343241463644	0.0252499747500253	0.0171171043091315	0.0280187556460517	0.00457941672692215	0.0223582313265051	0.0544079138783823	0.0507575757575758	0.0124140988694303	0.038658186806335	0.0847343644922663	0.0866738894907909	0.0115105198603642	0.0229170145266322	0.00412004510365166	0.0076807480380698
6	-45	0.0199884404199981	0.022719484858436	0.0145427426121003	0.0258096661684106	0.0169109597804916	0.0285779836246577	0.00680920604657497	0.0323238663109995	0.0625	0.0363940598201213	0.0162268943135318	0.0546094039244724	0.104008667388949	0.0591905865573186	0.0124818849048665	0.0236683920520955	0.00423967120917153	0.00747203205877442
7	-42	0.0215443279313632	0.0226124016619312	0.0150772361483674	0.0284197069525027	0.0167261405479179	0.0285493052667804	0.0102986611740474	0.0394366197183099	0.0326291570801088	0.0389972144846797	0.0287222808870116	0.0738137082601054	0.0497414868960599	0.0655016910935738	0.0133988594742454	0.0240858240106863	0.00479150479150479	0.0076807480380698
8	-39	0.0232963923602924	0.0248611487885321	0.0165933259992666	0.030397203068855	0.0185103569854561	0.0312665796756478	0.0122753178430513	0.0201639707511633	0.0407381615598886	0.0433517602560372	0.0501336898395722	0.0250195465207193	0.0607666290868095	0.0776731674512441	0.0148958668566962	0.0244197695775589	0.00452235334654148	0.00780597762564702
9	-36	0.0258624714065637	0.0254715230086095	0.0189689598838265	0.0331635105258099	0.0192993929399053	0.0316967550438062	0.00597800095648015	0.0251486620416254	0.0519348268839104	0.0507575757575758	0.0118239544558791	0.0376218083138029	0.0806993947545393	0.0899241603466956	0.0166879445559001	0.0267991317415261	0.00476845089784346	0.00864084154282852
10	-33	0.0286375202405737	0.0256499950027842	0.020904667507659	0.0367975658457735	0.0191074652753096	0.0322488134329428	0.00729434013237877	0.0354257302672467	0.0617424242424242	0.0320016732901067	0.0178521617852162	0.0577240241891149	0.102383531960997	0.0591905865573186	0.0184279634157385	0.0265069293705126	0.00535836762688615	0.00788946401736517
11	-30	0.0310724106324473	0.0252716343751339	0.0226256483634412	0.0399511186313217	0.0189510797708242	0.031646567917521	0.0120830496936692	0.0478278198485452	0.0317925120267726	0.0388811513463324	0.0286311389759666	0.0795124782356355	0.0547334640755928	0.0657271702367531	0.0204953031596926	0.0245449991651361	0.0053857661893567	0.00868258473868759
12	-27	0.0335936081351008	0.027659589657191	0.0257320319432121	0.0418293363078639	0.020699754048252	0.0346793042630379	0.0199826238053866	0.0191503411842395	0.0415506035283194	0.046552225778295	0.0435643564356436	0.0293266448003087	0.0613303269447576	0.0770006724949563	0.0224453369031682	0.027300050091835	0.00554489230113031	0.00897478710970112
13	-24	0.035577744793775	0.0275846314196376	0.0293082203837353	0.0421304387820808	0.0209983081931787	0.0342276201264716	0.00592276711679697	0.0272827823522183	0.0538260110561536	0.0507575757575758	0.0127595155709343	0.0444201046610685	0.074310692669805	0.0861321776814735	0.0242346373665323	0.0260477542160628	0.00608562430845178	0.00914175989313742
14	-21	0.0386053967405824	0.0282699638772684	0.0291728535243253	0.0484149332364429	0.0211689105617083	0.0354321111573151	0.00868403473613894	0.0358903265557609	0.0632575757575758	0.0330474796067768	0.0180465628874501	0.0657251493753395	0.0920910075839653	0.061508290247816	0.0270674048686176	0.0273417932876941	0.00547584684608201	0.00947570546001002
15	-18	0.0421038709108544	0.0283663387541227	0.0317350212433885	0.0528298502107812	0.0214603562746129	0.0353317369047448	0.0143073556640296	0.0403960396039604	0.0311650282367705	0.0396935933147632	0.0309278350515464	0.0854357798165138	0.0533071848814405	0.070011273957159	0.0293322873082287	0.0275505092669895	0.00668981285460242	0.00872432793454667
16	-15	0.0471595126850356	0.0309042105112866	0.0377277414919216	0.056901908566356	0.0233440907604601	0.0385293738080558	0.0202411714039621	0.0192602319982491	0.0379526462395543	0.0504800698283387	0.0512987012987013	0.034023949819426	0.0645997745208568	0.0800268997982515	0.0335654656343267	0.0305560193688429	0.00696908261530664	0.00939221906829187
17	-12	0.0543407663996536	0.0313503904967233	0.0431666951032247	0.0658577332278203	0.0235999943132544	0.0391674672708241	0.00611476952022578	0.0277879341864717	0.0491707884783241	0.0590909090909091	0.0149317406143345	0.0458913983661701	0.082044384667115	0.0850487540628386	0.0393108781577591	0.029512439472366	0.00767123287671233	0.00763900484221072
18	-9	0.0599218783534361	0.032564000057111	0.0498941126641254	0.0702227636616777	0.0242895122193946	0.0409096775118657	0.00993904055128545	0.0401588028706673	0.0621212121212121	0.0357665760301192	0.0217096336499322	0.0704048728054461	0.0969664138678223	0.0588340167587805	0.0422535211267606	0.0313073968943062	0.00832877634291002	0.0076807480380698
19	-6	0.0642787254860255	0.0324819029397907	0.0543926019335855	0.0744057871167757	0.0241402351469313	0.0408953383329271	0.0165137614678899	0.0508675078864353	0.0313741895001046	0.0409702878365831	0.033867369701886	0.0988636363636364	0.0533071848814405	0.0704622322435175	0.0447881355932203	0.0307229921522792	0.00838890986116354	0.00709634329604275
20	-3	0.0621892643465071	0.0358871485886435	0.0535580211896221	0.0709968502596408	0.0267205959709407	0.0451325657092875	0.0226205719163466	0.0251845419018671	0.0393454038997214	0.0496072155949956	0.0504148053605616	0.0368075117370892	0.0624577226606539	0.0847343644922663	0.0423832149014002	0.0353982300884956	0.00878550809521817	0.00805643680080147
21	0	0.0610285523459676	0.0359978012250318	0.0516257135765699	0.0706040947004802	0.0268485477473379	0.0452257703723885	0.00906555090655509	0.0332446808510638	0.0501891184172243	0.0560606060606061	0.0147617039223956	0.0525002969473809	0.0785137861466039	0.090465872156013	0.0415762230756387	0.0344798797795959	0.00872432793454667	0.00797295040908332
22	3	0.0564785439973284	0.0361548565799055	0.0462480350790105	0.0668969584632235	0.0263438490737713	0.0460502731613588	0.0125967720771552	0.0464237108725238	0.0583333333333333	0.0382765111901276	0.020733012306046	0.0754348597799077	0.0947995666305525	0.0611517204492779	0.0385289697779262	0.0360661212222408	0.00851561195525129	0.00759726164635164
23	6	0.0547253297712473	0.0356836905152843	0.0438487631339456	0.0658016682113068	0.025874692560315	0.0455770802563845	0.0185461169067726	0.0593286494925839	0.034511608450115	0.0435236768802228	0.0357285429141717	0.0926030491247883	0.0566945979675521	0.0703494926719278	0.037276673902154	0.0359408916346636	0.00797295040908332	0.00672065453331107
24	9	0.0545166137919519	0.038314367709419	0.0445933647720692	0.0646221248630887	0.0287891496893615	0.0479215360128479	0.0233347475604582	0.0297542043984476	0.0402739090064995	0.0494617398894385	0.0580075662042875	0.0462911321807027	0.062119503945885	0.0840618695359785	0.036775755551845	0.0384872265820671	0.00755551845049257	0.006678911337452
25	12	0.0546835865753882	0.0377896600465455	0.041863158765616	0.0677394894262364	0.028398185928148	0.0472619337816717	0.00854503464203233	0.0401056676272815	0.0488798370672098	0.0507575757575758	0.0177490081436626	0.0611091487107029	0.0724613315400135	0.0942578548212351	0.037861078644181	0.0384872265820671	0.00747203205877442	0.00672065453331107
26	15	0.0541409250292202	0.0374220077385457	0.0423595598576984	0.0661386805965119	0.0280854149191771	0.0468389280029825	0.0118474157010806	0.0523788083445895	0.0579545454545455	0.0334658021334449	0.0248119308433417	0.0843881856540084	0.0872156013001083	0.0611517204492779	0.0372349307062949	0.0381950242110536	0.00676239772917015	0.006678911337452
27	18	0.053431290699616	0.0370150915918274	0.0426077604037396	0.0644536186704861	0.0271613187563087	0.0469536414344915	0.0193633081719724	0.0618716163959783	0.0315833507634386	0.0401578458681523	0.0370879120879121	0.109060402684564	0.0563380281690141	0.0721533258173619	0.0363165803973952	0.038445483386208	0.00647019535815662	0.00655368174987477
28	21	0.0543078978126565	0.0406987535515927	0.0426904939190866	0.0661386805965119	0.0303174625741054	0.051169360042444	0.0269473684210526	0.0357754927163668	0.0403899721448468	0.0478615071283096	0.0546583850931677	0.0496780128794848	0.0631341600901917	0.0865837256220578	0.0359826348305226	0.0420353982300885	0.00709634329604275	0.00655368174987477
29	24	0.0545166137919519	0.0403596567626608	0.041863158765616	0.0674024770410313	0.0299975831331125	0.0508108805689786	0.00824553366926248	0.0477608384945212	0.0503345941227815	0.0526515151515152	0.0179344465058751	0.0650577124868835	0.0756556825823806	0.0920910075839653	0.0360243780263817	0.0410335615294707	0.00672065453331107	0.00580230422441142
30	27	0.051803306061112	0.0411806279358643	0.0393811533052039	0.0644536186704861	0.0304738480785908	0.0519795236524757	0.0135693977772034	0.0600238308013107	0.0568181818181818	0.034302447186781	0.026171875	0.0881892503044008	0.0931744312026002	0.0602602959529328	0.03339455668726	0.0404908999833027	0.00663716814159292	0.00626147937886124
31	30	0.054015695441643	0.0400134210939619	0.0413667576735336	0.0668969584632235	0.0297487880123402	0.0503663660218816	0.0226053016750691	0.0665896843725943	0.0320016732901067	0.0415506035283194	0.0407213496218732	0.117451523545706	0.0577643073631663	0.0703494926719278	0.0355234596760728	0.040073468024712	0.00663716814159292	0.00663716814159292
32	33	0.0536817498747704	0.0432437641885235	0.0412012906428394	0.0663914398854158	0.0320661368515333	0.0545175583246103	0.0290818446198587	0.0380527210884354	0.0403899721448468	0.0477160314227524	0.0596555965559656	0.0543200874954429	0.0635851183765502	0.082044384667115	0.035064284521623	0.0435381532810152	0.00621973618300217	0.006678911337452
33	36	0.0540991818333612	0.0417267522380388	0.0402912219740217	0.0681607549077429	0.0310567395044001	0.0524885645047965	0.0106721162579473	0.0497283250649657	0.0490253127727669	0.046969696969697	0.0218724448078496	0.0712227728477585	0.0771687962340283	0.0861321776814735	0.036191350809818	0.0419936550342294	0.00621973618300217	0.00626147937886124
34	39	0.0537234930706295	0.042458487414155	0.0402912219740217	0.0674024770410313	0.0317533658425624	0.0532557105780123	0.0161084121708003	0.0647641579180837	0.0537878787878788	0.0374398661367915	0.0293814432989691	0.0930192572214581	0.0958829902491874	0.0590123016580496	0.0354399732843547	0.0409918183336116	0.00630322257472032	0.00571881783269327
35	42	0.0566455167807647	0.0408986421850683	0.043104161495822	0.0704355885078777	0.030708426335319	0.0511765296319133	0.0244490912015442	0.0788064269319051	0.0303283831834344	0.0401578458681523	0.0431117072236061	0.110192837465565	0.0570511677660902	0.0713641488162345	0.0379863082317582	0.0387794289530806	0.00609450659542495	0.00559358824511605
36	45	0.0575221238938053	0.0454246919573381	0.0435178290725573	0.0717836380486983	0.0339498713373804	0.0569982362809906	0.0317264112072518	0.0354430379746835	0.0386490250696379	0.0442246144893803	0.0631451123254402	0.0529920692141312	0.0627959413754228	0.082044384667115	0.0373601602938721	0.0422023710135248	0.0056770746368342	0.00638670896643847
37	48	0.0582317582234096	0.0450463313296877	0.0442624307106809	0.0724576628191086	0.0340493893856893	0.0561378855446737	0.0123901779680108	0.0509486999297259	0.0461157986616235	0.0473484848484848	0.0252729478366357	0.0665148063781321	0.0719569603227976	0.0823401950162514	0.0382785106027718	0.0416597094673568	0.00638670896643847	0.00630322257472032
38	51	0.0575638670896644	0.0456602749896486	0.041863158765616	0.0735529530710254	0.0340493893856893	0.0573710549333945	0.0176395939086294	0.0657180577966848	0.05	0.0311650282367705	0.0329249617151608	0.0878057065217391	0.0845070422535211	0.0595471563558567	0.0394473200868258	0.0399064952412757	0.0060110202037068	0.00563533144097512
39	54	0.0563115712138921	0.045460386356173	0.0416976917349218	0.0711938663745893	0.033907220745248	0.0571129497124995	0.0265133365277112	0.0722983257229833	0.0307467057101025	0.0371402042711235	0.0468157695223654	0.114628820960699	0.0590123016580496	0.0686583990980834	0.0366922691601269	0.0412422775087661	0.00617799298714309	0.00496744030722992
40	57	0.0557689096677242	0.0487906737674724	0.0412012906428394	0.0706040947004802	0.0364946900012795	0.0611924461205351	0.03556827473426	0.0372307048734574	0.0388811513463324	0.0420424789060227	0.0682634730538922	0.0522374754858263	0.0659526493799324	0.0763281775386685	0.0359408916346636	0.0421606278176657	0.00580230422441142	0.00642845216229755
41	60	0.0525964267824345	0.0477912306000942	0.0373955489368743	0.0680765018114416	0.0359615575996247	0.0597226802793272	0.0132138857782755	0.0492107706592386	0.0490253127727669	0.0397727272727273	0.0270216172938351	0.0675310033821871	0.0751513113651648	0.0763813651137595	0.0348138253464685	0.0421188846218066	0.0053431290699616	0.00525964267824345
