# Supplementary material for: Adaptive and non-adaptive models of depression: A comparison using register data on antidepressant medication during divorce
Source: PLoS One. 2017 Jun 14;12(6):e0179495. doi: 10.1371/journal.pone.0179495 (PMC5470737; doi:10.1371/journal.pone.0179495)
Supplement: S1 Code — (R) [file pone.0179495.s003.r]

# example_code.r
#
# This file provides an example on how to solve the evolutionary optimal strategy within
# the adaptive model and evaluate it against the data on antidepressat purchases. 
# User can run the entire code by typing source("example_code.r") to the R command prompt, 
# but the working directory must contain the data file "SupplementaryData.txt".
#
# Tom Rosenstrom / 28.4.2016

#######################################################################################
####### a function to solve the optimal strategy and MD prevalence around divorce #####
#######################################################################################

# Input values
# action.strength refers to "s", the benefit from risky behavioral actions/mode u_1
# action.hazard refers to "z", the costs of risky behavioral actions/mode u_1
# errp =  control parameter for the probability of erranous/random onset of mode u_0 or u_1
# noDecline=T allows user to study gradually declining fertility instead of constant fertility

ModelEstimErr <- function(action.strength,action.hazard,
                          errp=0.0005,noDecline=F,nOptim=F) {
  
  ######## Define model #######
  ##### states #####
  # x = 1 Seeking partner
  # x = 2 Reproduction possible
  # x = 3 Relationship at risk
  # x = 4 Dead
  ##################
  
  ##### actions ####
  # u = 0 normal behaviour
  # u = 1 risky/desperate
  ##################
  
  # ~1/8 of people die between ages 20-40 -> death rate ~0.0016
  m <- 0.0016
  ##### transitions probabilities if alive #####
  # normal mode u_0
  P0 <- matrix( c(1-0.028-m,0.028,0.0,m,
                  0.0,0.9-m,0.1,m,
                  1/10,1/10,8/10-m,m,
                  0,0,0,1),
               4,4,byrow=T )
  # risky mode u_1
  P1 <- matrix( c(1-m-action.hazard,0.0,0.0,m+action.hazard,
                  0.0,0.9-m-action.hazard,0.1,action.hazard+m,
                  1/10-action.strength,1/10,
                  8/10+action.strength-action.hazard-m,m+action.hazard,
                  0,0,0,1),
                4,4,byrow=T )
  #####################################
    
  # Direct reproductive value (RV)
  Boff <- function(x,Noffspring=0.25) {
    ifelse((x==2)|(x==3),Noffspring,0)
  }
  Boffs <- Boff(c(1:4))
  
  # The terminal reward, i.e. RV at the final time period
  R <- c(0,0,0,0)
  
  # Derive optimal strategy
  tt <- seq(0,20*4,by=1) # 20 years divided to 3-month periods
  K <- length(tt)
  
  # for gradually declining fertility
  if (!noDecline) {
    # Backward recursion as in Houston & McNamara (1999), Models of Adaptive Behaviour:
    # An Approach Based on State. Cambridge University Press, UK.
    V <- matrix(0,4,length(tt)); V[,K] <- R
    strategy <- H0 <- H1 <- V
    for (i in 1:(K-1)) {
      H0[,K-i] <- Boffs*(1-(K-i)/K) + P0 %*% V[,K-i+1]
      H1[,K-i] <- Boffs*(1-(K-i)/K) + P1 %*% V[,K-i+1]
      tmp <- (H1[,K-i] - H0[,K-i]); strategy[,K-i] <- 1/(1+exp(-tmp/errp))
      V[,K-i] <- (1-strategy[,K-i])*H0[,K-i] + strategy[,K-i]*H1[,K-i]
    }
  
  # for constant fertility  
  } else {
    # Backward recursion as in Houston & McNamara (1999), Models of Adaptive Behaviour:
    # An Approach Based on State. Cambridge University Press, UK.
    V <- matrix(0,4,length(tt)); V[,K] <- Boffs
    strategy <- H0 <- H1 <- V
    for (i in 1:(K-1)) {
      H0[,K-i] <- Boffs + P0 %*% V[,K-i+1]
      H1[,K-i] <- Boffs + P1 %*% V[,K-i+1]
      tmp <- (H1[,K-i] - H0[,K-i]); strategy[,K-i] <- 1/(1+exp(-tmp/errp))
      V[,K-i] <- (1-strategy[,K-i])*H0[,K-i] + strategy[,K-i]*H1[,K-i]
    }
    
  }
  
  # Having solved the optimal behavior, study prevalence of u_1 
  # in non-dead and around first 'divorce' by a simulation
  
  ######## simulate ########
  N <- 50000 # individuals
  Ninits <- rmultinom(N,1,c(8/10,0.15,0.05,0)) # initial strategy prevalences
  
  # simulate the strategies that were used overall, given the small error in mode use
  res <- matrix(0,N,81)
  for (i in 1:N) {
    resj <- matrix(0,4,81); resj[,1] <- Ninits[,i]
    for (j in 1:80) {
      if (strategy[resj[,j]==1,j] > runif(1)) {
        resj[,j+1] <- rmultinom(1,1,t(P1) %*% resj[,j])
      } else {
        resj[,j+1] <- rmultinom(1,1,t(P0) %*% resj[,j])
      }
    }
    res[i,] <- apply(resj,2,function(x) which(x==1))
  }
  
  # Solve the use of u_1 in divorce-centred time rather than ordinary time
  # Exclude 20 first and 20 last time periods to avoid boundary effects
  dd <- d <- rep(0,41)
  for (i in 1:N) {
    if (all(res[i,1:20]!=4)) {
      ind <- (res[i,1:80]==3)&(res[i,2:81]==1) # definition of divorce (transition x=3 -> x=1)
      divorce.time <- which(ind)[1]+1
      if (any(ind)) { 
        if ((divorce.time>20)&(divorce.time<60)) {
          if (all(res[i,divorce.time:(divorce.time+20)]!=4)) {
            for (j in 1:41) {
              d[j] <- strategy[res[i,(divorce.time-20):(divorce.time+20)][j],
                               c((divorce.time-20):(divorce.time+20))[j]]
            }
            dd <- rbind(dd,d)
          }
        }    
      }
    }
  }
  dd <- dd[2:nrow(dd),]
  
  # Return the prevalnce of u_1 in divorce-centred time for the user
  (tprevs <- colMeans(dd))
}


#####################################################################
############ Evaluate the model prediction against the data #########
#####################################################################

dd <- read.csv("SupplementaryData.csv")
pd <- dd$Divorced # prevalence of antidepressant purchases among the divorced (centred time)
time <- 1:41
pnd <- dd$nonDivorced # purchases prevalence for non divorced (ordinary time)

# Detrend the prevalence for non-divorce related temporal trend
bs <- summary(lm(pnd ~ time))$coefficients[,1]
pd_detrended <- (pd - bs[1] - bs[2]*time) - min(pd - bs[1] - bs[2]*time)

# Solve model prediction, g(t), using the above-defined function
set.seed(2525) # use same seed for exact match with Table 1
tprevs <- ModelEstimErr(0.007,0.0024,noDecline=T)

# Estimate nuisance parameters for purchases behaviour and maximum prevalence
optimf_sa <- function(params) {
  du <- params[1]*dexp(0:41,rate=params[2])
  tu <- convolve(tprevs[2:length(tprevs)],rev(du),type="open")[1:41]
  return(sum((pd_detrended-tu)^2))
}
ores <- optim(c(0.12,0.1),optimf_sa)
opar <- ores$par

# Total prediction, (h * g)(t), with the estimated nuisance parameters
contuse <- opar[1]*dexp(0:41,rate=opar[2])
sa.gt <- convolve(tprevs[2:length(tprevs)],rev(contuse),type="open")[1:41]

# Model performance
sse <- sum((pd_detrended-sa.gt)^2)
sst <- sum((pd_detrended-mean(pd_detrended))^2)
sa.R2 <- 1 - sse/sst
print( paste( "R-squared = ", signif(sa.R2, 4) ) )
sa.AIC <- 2*2 + 41*log(sse)
print( paste( "AIC = ",signif(sa.AIC, 5) ) )
sa.BIC <- 2*log(41) + 41*log(sse/41)
print( paste( "BIC = ", signif(sa.BIC, 5) ) )
print("Estimated parameter values")
sa.par <- ores$par; names(sa.par) <- c("alpha","lambda")
print(sa.par)

# Draw a figure of model-to-data fit
plot(pd_detrended,ylim=c(-0.01,0.065),xaxt="n",ylab="Prevalence change",xlab="Month")
lines(c(21,21),c(-0.05,0.07),lwd=2); lines(sa.gt,lwd=2);
axis(1, at=c(1,10,21,31,41),labels=list('-60','-30','0','30','60'))
legend(1,0.065,legend=c("Observation","Prediction"),
       title="Adaptive model",lty=c(NA,1,2),lwd=c(1,2,2),pch=c(1,NA,NA),bty="n",cex=0.9)
